# Supplementary material for: Early Immune Alterations in Adult Patients with Trauma According to Injury Severity: Cell-Death Patterns and Inflammatory Mediator Profiles
Source: J Clin Med. 2026 Jun 5;15(11):4371. doi: 10.3390/jcm15114371 (PMC13258606; doi:10.3390/jcm15114371)
Supplement: Supplementary file 1 [file jcm-15-04371-s001.zip]

Archive with 1 entries (1 files):
- jcm-4331647-supplementary.pdf
